# Supplementary material for: Proximity-Assisted Synthesis of Large Area MoS2 on Different Target Substrates by Chemical Vapor Deposition Using a Mo Nanofilm Substrate
Source: Nanomaterials (Basel). 2026 Jan 24;16(3):159. doi: 10.3390/nano16030159 (PMC12899469; doi:10.3390/nano16030159)
Supplement: Supplementary file 1 [file nanomaterials-16-00159-s001.zip]

Archive with 1 entries (1 files):
- nanomaterials-4104310-supplementary.pdf
